# Supplementary material for: Drug Repositioning as a Therapeutic Strategy against Streptococcus pneumoniae: Cell Membrane as Potential Target
Source: Int J Mol Sci. 2023 Mar 18;24(6):5831. doi: 10.3390/ijms24065831 (PMC10058218; doi:10.3390/ijms24065831)
Supplement: Supplementary file 1 [file ijms-24-05831-s001.zip]

Archive with 1 entries (1 files):
- ijms-2264562-supplementary.pdf
